# Supplementary material for: Highly Multiplexed Phenotyping of Immunoregulatory Proteins in the Tumor Microenvironment by CODEX Tissue Imaging
Source: Front Immunol. 2021 May 19;12:687673. doi: 10.3389/fimmu.2021.687673 (PMC8170307; doi:10.3389/fimmu.2021.687673)
Supplement: Supplementary file 7 [file Table_1.xlsx]

## Sheet: SupTabl1
Supplemental Table 1. Patient characteristics.
Patient ID	Age	Gender	Diagnosis	Disease stage	Disease type	Biopsy location	# Prior therapies
1	68	Female	Mycosis fungoides	IIB	Plaque	Right arm	4
2	87	Male	Mycosis fungoides	IIB	Tumor	Left arm	2
3	72	Male	Mycosis fungoides	IIB	Plaque	Left arm	4
4	70	Male	Mycosis fungoides	IB	Plaque	Right thigh	10
5	80	Female	Sézary syndrome	IVA1	Plaque	Back	6
6	67	Female	Mycosis fungoides	IVA2	Plaque	Back	4
7	65	Male	Mycosis fungoides	IIB	Tumor	Right axilla	2
8	77	Male	Sézary syndrome	IVA2	Tumor	Right forehead	13
