# Supplementary material for: Highly Multiplexed Phenotyping of Immunoregulatory Proteins in the Tumor Microenvironment by CODEX Tissue Imaging
Source: Front Immunol. 2021 May 19;12:687673. doi: 10.3389/fimmu.2021.687673 (PMC8170307; doi:10.3389/fimmu.2021.687673)
Supplement: Supplementary file 8 [file Table_2.xlsx]

## Sheet: SupTable2
Supplementary Table 2. Utilization of Antibodies in the Current CODEX Panel Across Other Multiplexed Tissue Imaging Studies.
Target	Clone	Supplier	Antibody used in Multiplex Imaging
CD1a	O10+CA1/71	Novus Biologicals	CODEXa
CD2	RPA-2.10	Biolegend	CODEXa
CD3	MRQ-39	Cell Marque	CODEXa,b, MIBIf
CD4	EPR6855	Abcam	CODEXa,b, IMCd, MIBIe,f,g
CD5	UCHT2	Biolegend	CODEXa
CD7	MRQ-56	Cell Marque	CODEXa
CD8	C8/144B	Novus Biologicals	CODEXa,b, MIBIe,f,g, t-CyCIFh
CD11b	EPR1344	Abcam	CODEXa,b, MIBIf, t-CyCIFh
CD11c	EP1347Y	Abcam	CODEXa,b, IMCd, MIBIe,g
CD15	MMA	BD Biosciences	CODEXa,b
CD16	D1N9L	Cell Signaling Technology	CODEXa
CD20	rIGEL/773	Novus Biologicals	CODEXa,b, MIBIf
CD25	4C9	Cell Marque	CODEXa,b, MIBIf
CD30	BerH2	Cell Marque	CODEXa, MIBIg
CD31	C31.3+C31.7+C31.10	Novus Biologicals	CODEXa,b
CD34	QBEnd/10	Novus Biologicals	CODEXa,b, MIBIf, t-CyCIFh
CD38	EPR4106	Abcam	CODEXa,b, IMCd, MIBIf
CD45	B11+PD7/26	Novus Biologicals	CODEXa,b
CD45RA	HI100	Biolegend	CODEXa, MIBIf
CD45RO	UCH-L1	Biolegend	CODEXa, IMCd, MIBIe,f,g, t-CyCIFh
CD56	MRQ-42	Cell Marque	CODEXa,b, MIBIe,f,g
CD57	HCD57	Biolegend	CODEXa,b
CD68	KP-1	Biolegend	CODEXa,b, IMCc
CD69	polyclonal	R&D Systems	CODEXa
CD138	B-A38	Novus Biologicals	CODEXa,b
CD162	HECA-452	Novus Biologicals	CODEXa
CD163	EDHu-1	Novus Biologicals	CODEXa,b, MIBIf
CD194	L291H4	Biolegend	CODEXa
CD206	polyclonal	R&D Systems	CODEXb
α-SMA	polyclonal	Abcam	CODEXa,b
β-catenin	14	BD Biosciences	CODEXa,b
BCL-2	124	Novus Biologicals	CODEXa,b
CCR6	polyclonal	Novus Biologicals
Collagen IV	polyclonal	Abcam	CODEXa,b
Cytokeratin	C11	Biolegend	CODEXa, IMCd, t-CyCIFh
EGFR	D38B1	Cell Signaling Technology	CODEXa,b, IMCc, MIBIe,g, t-CyCIFh
FoxP3	236A/E7	Abcam	CODEXa,b, MIBIe,f,g, t-CyCIFh
GATA3	L50-823	Cell Marque	CODEXa, IMCc
Granzyme B	EPR20129-217	Abcam	CODEXa, MIBIf
HLA-DR	EPR3692	Abcam	CODEXa,b, MIBIe,f,g
ICOS	D1K2T	Cell Signaling Technology	CODEXa, IMCd, MIBIf
IDO-1	D5J4E	Cell Signaling Technology	CODEXa,b, IMCd
Ki-67	B56	BD Biosciences	CODEXa,b
LAG-3	D2G4O	Cell Signaling Technology	CODEXa, IMCd
Mast cell tryptase	AA1	Abcam
MMP-9	L51/82	Biolegend	CODEXa,b
MUC-1	955	Novus Biologicals	CODEXa,b
OX40	polyclonal	R&D Systems
PD-1	D4W2J	Cell Signaling Technology	CODEXa,b, IMCh, MIBIe,g, t-CyCIFh
PD-L1	E1L3N	Cell Signaling Technology	CODEXa,b, IMCh, MIBIe,g
Podoplanin	D2-40	Biolegend	CODEXa,b, IMCd
T-bet	D6N8B	Cell Signaling Technology	CODEXa
TCR-γ/δ	H-41	Santa Cruz Biotechnology
Tim-3	polyclonal	R&D Systems
Vimentin	RV202	BD Biosciences	CODEXa,b
VISTA	D1L2G	Cell Signaling Technology	CODEXa, IMCd, MIBIf
a: Schurch, C.M., et al. (2020). Cell 182, 1341-1359 e1319. (16)
b: Black, S., et al. (2021). Nat Protoc. In Press. (18)
c: Jackson, H.W., et al. (2020). Nature 578, 615-620. (23)
d: Ijsselsteijn, M.E., et al. (2019). Front Immunol 10, 2534. (24)
e: Keren, L., et al. (2018). Cell 174, 1373-1387 e1319. (26)
f: Ji, A.L., et al. (2020). Cell 182, 1661-1662. (28)
g: Keren, L., et al. (2019). Sci Adv 5, eaax5851. (27)
h: Lin, J.R., et al. (2018). Elife 7. (29)
